# Supplementary material for: Integrating data from multidisciplinary Management of Malignant Pleural Mesothelioma: a cohort study
Source: BMC Cancer. 2021 Jul 1;21:762. doi: 10.1186/s12885-021-08532-x (PMC8252222; doi:10.1186/s12885-021-08532-x)
Supplement: Supplementary file 1 — Additional file 1. [file 12885_2021_8532_MOESM1_ESM.xlsx]

## Sheet: Foglio1
ID	cognome	nome	GENDER	nascita	eta	residenza	I accesso	SMOKE	EXPOSURE	MPM	AGE	METHOD	HISTOLOGY	T	N	M	STAGE	Broni	Stradella	SURGERY	VATS	RT	CHT	DRUG	OS	THERAPIES
1	Allegrini	Pierino Giulio	0	1953-02-25	66	Siziano	2019-06-26	2	2	1	69	0	0	1	0	0	IA	0	0	3	0	0	4	1	15	0
2	Allegrucci	Caterina	1	1939-07-10	76	Pavia	2015-11-04	0	4	1	52	3	0	1	0	0	IA	0	0	1	0	0	2	0	7	1
3	Amapane	Giorgio	0	1943-06-01	75	Casteggio	2018-02-28	2	1	1	79	1	2	1	1	0	II	0	0	0	0	0	3	0	13	0
4	Bassani	Luigia	1	1935-05-26	83	Broni	2018-05-09	0	4	1	57	1	0	3	1	0	IIIA	0	0	1	0	0	2	0	20	0
5	Bassani	Anna Maria	1	1941-02-11	75	Broni	2016-02-03	0	4	1	69	1	0	2	0	0	IB	0	0	0	0	0	4	1	8	0
6	Beltrame	Rosangela	1	1942-02-03	76	Lacchairella	2018-10-17	0	0	1	74	3	4	1	0	0	IA	0	0	1	0	0	4	1	17	0
8	Bianco	Stefano	0	1947-05-19	71	Pavia	2018-12-05	2	0	1	59	0	2	1	2	0	IIIB	0	0	0	0	0	3	0	6	0
9	Bonati	Ernesto	0	1940-12-03	76	Stradella	2016-10-05	2	4	1	63	0	0	2	1	0	II	1	0	0	0	0	3	0	5	1
10	Bovina	Carla	1	1941-10-21	77	Rea	2018-02-28	0	0	1	71	0	0	1	0	0	IA	0	0	3	0	0	4	1	14	0
11	Brega	Pier Angelo	0	1955-06-14	62	Montù Beccaria	2017-03-22	1	4	1	68	1	0	3	2	0	IIIB	0	0	0	0	0	3	0	10	0
12	Bruciamacchie	Danilo	0	1964-01-07	53	Sant'Angelo di Piove di Sacco	2017-03-15	1	0	1	82	0	0	1	2	0	IIIB	0	0	0	1	0	3	0	7	5
13	Bruni	Mario	0	1947-03-05	70	Broni	2017-03-22	1	4	0	64	0	0	2	1	0	II	0	0	1	1	0	2	0	8	2
14	Bruzza	Carlo	0	1949-07-04	70	Corvino San Quirico	2019-02-13	0	0	1	63	3	1	4	1	0	IIIB	0	0	3	1	0	4	0	10	0
15	Buglione	Mario Rosario	0	1964-01-11	52	Dorno	2016-02-24	0	0	1	74	0	0	3	1	0	IIIA	0	0	1	0	1	2	0	5	4
16	Buroni	Ernesto	0	1947-04-27	70	Corteolona	2017-07-05	2	2	1	77	0	0	2	1	0	II	0	0	3	0	0	4	1	6	0
17	Callegari	Riccardo	0	1945-11-08	73	Vigolzone	2018-05-08	0	2	1	69	0	0	2	0	1	IV	0	0	0	0	0	3	1	8	0
18	Chianello	Michele	0	1953-01-04	63	Pavia	2016-10-19	2	2	1	65	3	0	1	0	0	IA	0	0	1	1	0	1	0	14	3
19	Chiesa	Franco	0	1943-12-20	74	Redavalle	2017-09-27	2	2	0	75	1	2	2	1	0	IIB	0	0	0	0	0	3	0	3	2
20	Dafarra	Mario	0	1946-09-25	72	Vigevano	2018-03-21	0	0	1	58	0	0	1	1	0	II	0	0	0	0	0	3	0	3	0
21	Dallagiovanna	Luigi	0	1953-02-26	65	Borgonovo Val Tidone	2018-09-05	1	4	1	67	0	0	2	0	0	IB	0	0	1	0	2	1	0	3	4
22	De Silvestri	Fabrizio	0	1968-09-03	49	Sant'Alessio con Vialone	2017-09-27	2	2	0	70	0	0	2	0	0	IB	0	0	1	1	0	2	0	7	2
23	Defilippi	Paolo	0	1953-09-23	66	Cigognola	2019-04-10	2	4	1	47	0	0	2	1	0	II	0	0	1	1	0	1	0	5	3
24	Ferrari	Daniele	0	1962-08-30	55	Ferrera Erbognone	2017-02-08	1	2	0	55	1	0	2	2	0	IIB	0	0	0	0	0	3	0	11	1
25	Filipazzi	Silvia	1	1937-02-20	82	Stradella	2019-04-10	2	4	1	76	1	4	2	1	0	II	0	1	0	0	0	3	0	9	0
26	Fiocco	Carmelo	0	1940-05-26	77	Pavia	2017-03-29	2	0	1	82	0	0	1	0	0	IA	0	0	1	1	0	2	0	3	1
27	Fiore	Michele	0	1945-01-02	73	Broni	2018-05-23	2	4	0	71	0	0	2	1	0	IIA	0	0	0	0	0	3	0	13	0
28	Fiorentini	Maria Angela	1	1946-01-01	70	Broni	2016-10-12	0	4	1	80	3	0	1	0	0	IA	0	0	1	0	0	3	0	35	0
29	Flautone	Gennaro	0	1949-02-22	66	Vernazza (SP)	2015-09-23	2	2	1	60	0	1	2	2	0	IIIB	0	0	3	0	0	4	1	5	0
30	Fragasso	Luciano	0	1970-01-19	48	Voghera	2018-12-19	0	2	1	70	0	0	1	0	0	IA	0	0	1	0	0	2	0	8	1
31	Garavelli	Sergio	0	1947-08-11	69	Reggio Emilia	2016-09-21	0	0	1	78	0	0	4	0	0	IIIB	0	0	0	0	0	3	0	7	0
32	Gazzola	Renato	0	1958-11-28	61	Broni	2019-09-04	1	4	1	70	0	0	2	0	0	IB	1	1	0	0	0	3	0	10	0
33	Gazzotti	Adriana	1	1935-12-09	81	Romagnese	2016-11-09	0	0	1	74	0	4	2	0	0	IB	0	0	0	0	0	3	0	28	2
34	Giaccotto	Alfio	0	1952-05-18	63	Retorbido	2015-11-18	1	2	1	69	3	4	1	2	0	IIIB	0	0	1	1	0	3	0	3	0
35	Giacoponello	Giuseppe	0	1953-09-09	62	Casale Monferrato	2015-11-04	0	2	1	71	0	0	1	2	0	IIIB	0	0	0	0	0	3	0	9	6
36	Gorgoglione	Girolamo	0	1951-10-04	64	Albonese	2015-10-14	0	2	1	82	3	0	1	1	0	II	0	0	0	0	0	3	0	8	3
37	Gramegna	Massimo	0	1972-12-11	47	Stradella	2019-09-18	2	1	0	72	0	0	2	1	0	II	1	0	0	0	0	3	0	6	1
38	Guardamagna	Siro	0	1935-04-01	83	Pavia	2018-10-31	2	0	1	71	0	0	1	1	0	II	0	0	3	0	0	4	0	4	0
39	La Gaccia	Francesco	0	1952-01-01	66	Canneto Pavese	2018-10-03	2	2	0	85	2	1	1	1	0	IB	1	0	1	1	1	0	0	11	1
40	Lacava	Paola Silvana	1	1939-03-23	78	Broni	2017-06-21	2	3	1	62	3	0	2	1	0	II	0	0	0	0	0	3	0	9	0
41	Laforge	Margherita	1	1943-10-12	72	Casamassima (BA)	2015-12-02	0	0	1	74	1	0	4	0	0	IIIB	0	0	0	0	0	3	0	12	0
42	Leone	Mario	0	1932-06-18	86	Pavia	2018-06-28	2	0	1	70	3	0	1	0	0	IA	0	0	3	0	0	4	1	10	0
43	Lucchetta	Erminio	0	1953-07-05	63	Broni	2016-11-16	2	4	1	76	0	0	1	0	0	IA	0	1	1	0	0	4	0	7	0
44	Maggi	Angelo	0	1946-05-21	71	Stradella	2017-07-05	2	4	1	74	0	4	1	1	0	II	1	1	3	0	0	4	0	12	0
45	Maguina Rodriguez	Rufina	1	1957-06-14	61	Trivolzio	2018-03-28	0	0	1	63	3	0	3	1	1	IV	0	0	0	1	0	3	0	5	0
46	Maiocchi	Loredana	1	1959-04-06	60	Stradella	2019-04-10	2	4	1	65	0	0	1	1	0	II	0	1	0	0	0	3	0	3	0
47	Malinverni	Anna Maria	1	1960-07-26	59	San Genesio ed Uniti	2019-06-05	1	0	1	52	0	0	1	0	0	IA	0	0	1	1	0	1	0	7	0
48	Mameli	Mario	0	1940-05-09	75	Pietra de Giorgi	2015-10-07	2	1	1	73	0	0	2	1	0	II	0	0	3	0	2	3	0	6	1
49	Mangiarotti	Giovanni	0	1942-07-05	74	Broni	2016-10-07	1	4	1	71	0	1	1	1	0	II	0	1	0	0	0	3	0	12	0
50	Marafetti	Arduino	0	1940-11-25	77	Piacenza	2017-04-12	0	2	1	70	0	0	2	2	1	IV	0	0	0	0	0	3	0	3	2
51	Marchesi	Pierluisa	1	1944-07-25	78	Broni	2018-08-01	0	4	1	84	0	0	3	1	0	IIIA	0	0	0	0	0	3	0	6	1
52	Margara	Mario	0	1949-06-24	70	San Giorgio Lomellina	2019-07-31	2	0	1	83	0	0	1	1	0	IIA	0	0	0	0	0	3	0	19	2
53	Mariani	Bruno	0	1936-06-12		Marcignago	2017-07-31	2	2	1	73	0	2	1	0	0	IA	0	0	3	0	0	4	1	12	0
54	Moranzino	Anna	1	1947-04-08		Candia Lomellina	2019-04-24	1	0	1	75	1	0	3	1	0	IIIA	0	0	1	0	0	2	0	7	1
58	Parentela	Stefano	0	1964-06-16		Pietra de Giorgi	2016-11-09	2	4	1	74	0	0	1	2	1	IV	0	0	3	0	0	4	1	4	0
59	Perduca	Antonio	0	1932-05-15		Corvino San Quirico	2016-12-21	2	0	1	81	1	4	3	1	0	IIIA	0	0	3	0	0	4	1	3	0
60	Pessina	Giorgio	0	1946-10-18		Lungavilla	2018-10-14	1	2	1	73	0	4	2	1	1	IV	0	0	0	0	1	3	1	6	1
61	Peveri	Mauro	0	1969-07-23		San Genesio ed Uniti	2019-05-22	0	4	1	73	1	2	1	1	0	II	0	0	3	0	0	4	1	11	0
62	Piaggi	Angela	1	1938-09-11		Stradella	2018-05-09	0	4	1	77	0	0	1	1	0	II	0	0	3	0	0	4	1	14	0
63	Pivetta	Maria Piera	1	1944-07-08		Turbigo	2017-10-11	2	0	1	75	3	0	1	1	0	II	0	0	0	1	2	3	0	21	1
64	Pozzi	Piero Ambrogio	0	1944-01-25		Cornaredo	2018-02-14	2	2	1	71	3	0	1	1	0	II	0	0	0	1	0	3	0	7	1
65	Proti	Renato	0	1945-06-24		Albuzzano	2016-12-21	0	0	1	69	0	2	1	0	0	IA	0	0	0	0	0	3	0	7	0
66	Provenzano	Matteo	0	1958-05-29		Portalbera	2017-05-03	2	4	1	71	3	0	1	0	0	IA	0	0	1	0	0	2	0	5	1
67	Pulvirenti	Rosario	0	1956-12-25		Zinasco	2015-11-18	2	0	1	75	1	0	2	0	0	IB	0	0	1	0	0	2	0	9	0
68	Raimondi	Aldo	0	1944-05-02		Busto Arsizio	2018-10-31	2	0	1	57	1	0	4	2	1	IV	0	0	3	0	0	4	1	3	0
69	Rapaccioli	Arnaldo	0	1953-03-09		Graffignana (LO)	2016-10-05	2	0	1	78	0	0	3	0	0	IB	0	0	0	0	0	3	0	6	5
70	Riccardi	Giuseppe	0	1947-07-12		Broni	2018-05-30	0	4	1	63	1	0	2	1	0	II	0	0	0	0	0	3	0	7	1
71	Rossella	Piera Maria	1	1957-12-08		Stradella	2017-02-01	1	4	1	69	0	0	1	0	0	IA	0	1	1	0	0	3	0	14	0
72	Scacchi	Gerolamo	0	1945-06-24		Chignolo Po	2017-09-06	2	0	1	80	0	0	1	0	0	IA	0	0	1	0	0	4	1	5	0
73	Savoia	Davida	1	1935-02-04		Villanterio	2018-03-14	0	0	1	59	0	0	1	0	1	IV	0	0	0	0	0	3	0	18	0
74	Scarioni	Alessandro	0	1943-11-06		Mortara	2015-12-02	2	2	1	57	0	0	1	0	0	IA	0	0	0	0	0	3	0	15	0
75	Scotti	Maria Grazia	1	1953-06-06		Stradella	2015-10-21	0	4	1	63	0	4	2	0	0	IB	1	0	0	0	0	3	0	13	1
76	Scovenna	Sergio	0	1952-03-26		Broni	2017-03-01	1	4	1	66	3	0	1	1	0	II	0	1	0	0	2	3	0	2	5
77	Siragusa	Giuseppa	1	1939-05-01		Cura Carpignano	2017-07-12	2	4	1	64	3	0	2	0	0	IB	0	0	1	0	0	2	0	22	3
78	Sola	Santo	0	1944-06-10		Pavia	2019-05-15	1	2	1	57	1	0	1	0	0	IA	0	0	0	0	0	3	0	3	1
79	Sorgon	Giovanni	0	1942-06-21		Redavalle	2019-05-15	1	2	0	63	1	0	1	0	0	IA	0	0	0	0	0	0	0	12	0
80	Steffenini	Riccardo	0	1961-03-21		Montebello della Battaglia	2018-04-18	1	4	1	76	0	0	1	1	0	II	0	0	3	0	0	4	1	8	0
81	Tagliacarne	Rita	1	1940-09-21		Pavia	2017-03-29	0	0	1	72	1	4	2	1	0	II	0	0	3	0	0	4	1	6	0
82	Tessarin	Alfonso	0	1957-06-16		Borgo Priolo	2017-05-24	2	0	1	51	0	0	2	1	0	II	0	0	1	0	0	2	0	8	1
83	Valdetara	Liliana	1	1946-04-25		Riva Ligure	2017-11-15	2	0	1	71	3	0	1	0	0	IA	0	0	1	0	0	0	0	24	0
84	Vercesi	Germana	1	1933-10-18		Stradella	2017-02-15	0	4	1	83	0	0	2	0	0	IB	0	0	3	0	0	4	1	1	0
85	Zanierato	Mario	0	1943-06-02		Pavia	2019-06-05	2	2	0	61	1	1	2	0	0	IB	0	0	1	1	0	2	0	9	2
86	Bassanini	Anna Maria	1	1949-07-10		Bressana Bottarone	2019-10-24	0	4	1	71	0	0	2	0	0	IB	0	1	0	0	0	3	0	10	0
87	Benaglia	Giovanni	0	1946-08-18		Cassolnovo	2019-10-30	0	0	1	49	0	0	2	1	0	II	0	0	0	0	0	3	0	4	0
88	Malusardi	Gabriella Maria	1	1944-06-18		Pavia	2019-09-25	0	0	1	59	0	0	1	0	0	IA	0	0	0	0	0	3	0	9	0
		totale	1								61
		n. femmine	15							41	60							2	7
		n. maschi	58								73
										tot. MPM	69.023							tot Amb. Broni	tot pz Med. Stradella
											8.64322
